# Supplementary material for: Associations between testosterone and future PTSD symptoms among middle age and older UK residents
Source: Transl Psychiatry. 2025 Aug 6;15:268. doi: 10.1038/s41398-025-03482-5 (PMC12328684; doi:10.1038/s41398-025-03482-5)
Supplement: Supplementary file 1 — Table S1-S16 [file 41398_2025_3482_MOESM1_ESM.xlsx]

## Sheet: Table S1 Decile full model
Table S1. Descriptive statistics and parameter estimates for deciles of testosterone measures by sex on PTSD symptom scores. Descriptive values are given for deciles of total testosterone (TT), calculated free testosterone (cFT), and free androgen index (FAI). Beta, 95% confidence interval, and p-value were calculated from linear regression using testosterone values and covariates predicting PTSD…
Total Testosterone	Males (N= 61, 631)												Females (N= 66, 923)
	N	TT Range (nmol/L)		TT Range (ng/dl)		PTSD symptom score mean	PTSD symptom score sd	Beta	95% CI		p-value		N	TT Range (nmol/L)		TT Range (ng/dl)		PTSD symptom score mean	PTSD symptom score sd	Beta	95% CI		p-value
Decile 1	6158	2.359	7.843	68.0336	226.192	7.83874	3.04811	ref					6694	0.35	0.523	10.094	15.0833	8.25357	3.2295	ref
Decile 2	6162	7.843	9.048	226.192	260.944	7.68659	2.87285	-0.105724	-0.203773	-0.00767462	0.0345692		6691	0.523	0.654	15.0833	18.8614	8.23369	3.18922	-0.0331525	-0.140487	0.0741822	0.544925
Decile 3	6179	9.048	9.988	260.944	288.054	7.65814	2.84302	-0.111427	-0.20969	-0.0131644	0.0262475		6695	0.654	0.77	18.8614	22.2068	8.20247	3.18327	-0.104394	-0.211742	0.0029549	0.0566482
Decile 4	6169	9.989	10.845	288.083	312.77	7.63848	2.79575	-0.102248	-0.20086	-0.00363662	0.0421295		6685	0.77	0.88	22.2068	25.3792	8.17096	3.15464	-0.158794	-0.266225	-0.0513638	0.00376753
Decile 5	6160	10.845	11.685	312.77	336.995	7.58798	2.78657	-0.135303	-0.234284	-0.0363229	0.00738039		6698	0.88	0.994	25.3792	28.667	8.22294	3.25826	-0.141853	-0.249301	-0.0344047	0.00966714
Decile 6	6161	11.686	12.539	337.024	361.625	7.5868	2.75086	-0.120089	-0.219451	-0.0207278	0.0178453		6690	0.994	1.114	28.667	32.1278	8.16051	3.15335	-0.214547	-0.322102	-0.106993	9.24733e-05
Decile 7	6164	12.539	13.501	361.625	389.369	7.54124	2.71342	-0.160782	-0.260528	-0.061035	0.00158211		6692	1.114	1.246	32.1278	35.9346	8.16333	3.13547	-0.229008	-0.336637	-0.121379	3.04444e-05
Decile 8	6162	13.501	14.702	389.369	424.006	7.59399	2.86835	-0.0980893	-0.198268	0.00208939	0.0549736		6702	1.246	1.416	35.9346	40.8374	8.27231	3.306	-0.146014	-0.253742	-0.0382866	0.00789544
Decile 9	6158	14.702	16.405	424.006	473.12	7.55243	2.69626	-0.128974	-0.2297	-0.0282483	0.0120867		6687	1.416	1.668	40.8374	48.1051	8.28174	3.27841	-0.194726	-0.302701	-0.0867515	0.000408435
Decile 10	6158	16.406	21.196	473.149	611.293	7.61845	2.78996	-0.0540948	-0.1558	0.0476107	0.297194		6689	1.668	2.347	48.1051	67.6875	8.38218	3.36885	-0.15134	-0.25966	-0.043019	0.00617543
cFT	Males (N= 55, 755)												Females (N= 58, 810)
	N	cFT Range (nmol/L)		cFT Range (ng/dl)		PTSD symptom score mean	PTSD symptom score sd	Beta	95% CI		p-value		N	cFT Range (nmol/L)		cFT Range (ng/dl)		PTSD symptom score mean	PTSD symptom score sd	Beta	95% CI		p-value
Decile 1	5569	0.0671284	0.146994	1.93598	4.2393	7.6715	2.82925	ref					5885	0.00149745	0.00555468	0.0431866	0.160197	8.18147	3.1368	ref
Decile 2	5597	0.146999	0.165925	4.23945	4.78527	7.55505	2.7277	-0.132985	-0.235314	-0.0306562	0.0108622		5887	0.00555492	0.00717352	0.160204	0.206884	8.14729	3.16696	-0.0775431	-0.191774	0.0366876	0.183357
Decile 3	5586	0.16593	0.180435	4.78542	5.20374	7.61283	2.8252	-0.0751754	-0.177722	0.0273715	0.150768		5879	0.00717429	0.00864501	0.206907	0.249322	8.19655	3.15557	-0.0484056	-0.162771	0.0659595	0.40678
Decile 4	5584	0.180435	0.193398	5.20375	5.57759	7.55045	2.6517	-0.16848	-0.271263	-0.0656967	0.00131529		5877	0.00864506	0.0100928	0.249324	0.291078	8.16823	3.12111	-0.123719	-0.238224	-0.00921485	0.0342019
Decile 5	5575	0.193401	0.206137	5.57767	5.945	7.57784	2.74832	-0.152536	-0.255576	-0.0494949	0.00371559		5877	0.0100929	0.0116141	0.29108	0.334952	8.18736	3.21016	-0.124223	-0.238844	-0.00960113	0.0336595
Decile 6	5586	0.206144	0.219018	5.9452	6.31649	7.62414	2.82397	-0.1452	-0.248559	-0.0418412	0.00589919		5869	0.0116142	0.0133349	0.334954	0.384579	8.16373	3.17875	-0.174539	-0.28942	-0.0596575	0.00290422
Decile 7	5571	0.219019	0.233839	6.31652	6.74391	7.53967	2.7033	-0.250996	-0.354812	-0.147181	2.15582e-06		5881	0.013335	0.0154243	0.384582	0.444836	8.17815	3.19633	-0.211325	-0.326454	-0.096197	0.000321306
Decile 8	5562	0.233839	0.251605	6.74393	7.25629	7.64305	2.83538	-0.17879	-0.283254	-0.0743257	0.000795518		5877	0.0154244	0.0180088	0.444839	0.519373	8.33283	3.30165	-0.0845382	-0.200167	0.0310906	0.151866
Decile 9	5563	0.251609	0.278298	7.25641	8.0261	7.74306	2.92744	-0.111412	-0.216419	-0.00640581	0.0375698		5881	0.0180092	0.0220447	0.519385	0.63577	8.2973	3.32514	-0.184286	-0.300733	-0.0678385	0.00192415
Decile 10	5562	0.278307	0.352937	8.02638	10.1787	7.75857	2.95426	-0.166107	-0.272459	-0.0597543	0.00220535		5897	0.0220456	0.0322034	0.635795	0.928745	8.40054	3.38763	-0.191237	-0.3093	-0.0731736	0.00150029
FAI	Males (N= 54, 736)												Females (N= 57, 727)
	N	FAI Range (%)		NA		PTSD symptom score mean	PTSD symptom score sd	Beta	95% CI		p-value		N	FAI Range (%)		NA		PTSD symptom score mean	PTSD symptom score sd	Beta	95% CI		p-value
Decile 1	5479	5.67934	20.9642	na	na	7.57184	2.72755	ref					5783	0.163159	0.716686	na	na	8.21151	3.14609	ref
Decile 2	5482	20.9672	24.0061	na	na	7.51188	2.67623	-0.0857389	-0.188511	0.017033	0.102022		5770	0.716728	0.952869	na	na	8.10516	3.13985	-0.129832	-0.244882	-0.0147815	0.0269831
Decile 3	5475	24.0066	26.4387	na	na	7.4901	2.58575	-0.147614	-0.250588	-0.0446398	0.004961		5775	0.95288	1.16903	na	na	8.15193	3.08576	-0.125669	-0.240803	-0.0105348	0.0324123
Decile 4	5481	26.4389	28.6677	na	na	7.58714	2.79938	-0.105727	-0.20888	-0.00257327	0.0445533		5773	1.16904	1.38713	na	na	8.19785	3.20137	-0.0986439	-0.213902	0.0166141	0.0934556
Decile 5	5488	28.668	30.94	na	na	7.53421	2.68752	-0.188668	-0.292156	-0.0851794	0.000352889		5773	1.38713	1.62489	na	na	8.17276	3.19627	-0.146163	-0.261577	-0.0307486	0.0130608
Decile 6	5474	30.94	33.3998	na	na	7.56114	2.71455	-0.201725	-0.305691	-0.0977596	0.000143108		5750	1.62491	1.90201	na	na	8.13571	3.12627	-0.228197	-0.344004	-0.11239	0.000112505
Decile 7	5472	33.4006	36.2639	na	na	7.63119	2.81652	-0.176269	-0.280721	-0.0718162	0.000941617		5771	1.90203	2.23867	na	na	8.2424	3.27675	-0.15872	-0.274798	-0.0426413	0.00736423
Decile 8	5447	36.2642	39.8952	na	na	7.6537	2.79464	-0.215643	-0.320956	-0.110329	5.99419e-05		5777	2.23871	2.7005	na	na	8.24462	3.19491	-0.194356	-0.31099	-0.0777211	0.00109114
Decile 9	5462	39.8967	45.431	na	na	7.74716	2.90176	-0.171132	-0.277417	-0.0648478	0.00160113		5768	2.70065	3.41191	na	na	8.35974	3.39928	-0.140438	-0.2582	-0.0226767	0.0194204
Decile 10	5476	45.4321	59.2004	na	na	7.8734	3.12365	-0.156622	-0.264709	-0.0485338	0.00451183		5787	3.41222	5.16507	na	na	8.34694	3.34217	-0.260541	-0.380077	-0.141004	1.94036e-05

## Sheet: Table S2 BMI_TT
Table S2. The decile model modeling the association between total testosterone and PTSD symptom scores controlling by covariates, among participants with different BMI categories.
Healthy weight BMI	Males (N= 17, 780)												Females (N= 29, 872)
	N	TT Range (nmol/L)		TT Range (ng/dl)		PTSD symptom score mean	PTSD symptom score sd	Beta	95% CI		p-value		N	TT Range (nmol/L)		TT Range (ng/dl)		PTSD symptom score mean	PTSD symptom score sd	Beta	95% CI		p-value
Decile 1	819	2.842	7.843	81.9633	226.192	7.45995	2.58716	ref					3206	0.35	0.523	10.094	15.0833	8.04443	3.0373	ref
Decile 2	1081	7.844	9.047	226.221	260.915	7.5589	2.7574	0.0734476	-0.161975	0.30887	0.540887		3183	0.523	0.654	15.0833	18.8614	7.9885	2.92169	-0.0650102	-0.21288	0.0828592	0.388856
Decile 3	1262	9.049	9.988	260.973	288.054	7.39686	2.41288	-0.0976546	-0.325795	0.130486	0.401498		3120	0.654	0.77	18.8614	22.2068	7.98827	2.98147	-0.0966635	-0.245338	0.0520111	0.202556
Decile 4	1480	9.989	10.844	288.083	312.741	7.50435	2.61416	-0.00192534	-0.223496	0.219645	0.986412		3116	0.77	0.88	22.2068	25.3792	8.0133	3.0536	-0.0942988	-0.2431	0.0545022	0.214209
Decile 5	1659	10.846	11.684	312.799	336.967	7.45838	2.70606	-0.0425286	-0.259835	0.174778	0.701289		3037	0.88	0.994	25.3792	28.667	8.028	3.01157	-0.10018	-0.250087	0.0497276	0.190265
Decile 6	1850	11.686	12.539	337.024	361.625	7.41302	2.50001	-0.0716925	-0.285491	0.142106	0.511034		3043	0.994	1.114	28.667	32.1278	7.98636	2.99656	-0.146231	-0.296221	0.00375799	0.056028
Decile 7	2089	12.541	13.501	361.682	389.369	7.48559	2.61148	-0.00300652	-0.213191	0.207178	0.977634		3008	1.114	1.246	32.1278	35.9346	7.98061	2.93732	-0.158232	-0.308814	-0.00765126	0.0394463
Decile 8	2229	13.501	14.702	389.369	424.006	7.47957	2.68831	-0.0442247	-0.252969	0.16452	0.677967		2909	1.246	1.416	35.9346	40.8374	8.10344	3.15347	-0.0564753	-0.208437	0.0954866	0.466364
Decile 9	2475	14.702	16.404	424.006	473.091	7.46255	2.65109	-0.0592961	-0.265377	0.146785	0.572791		2777	1.416	1.667	40.8374	48.0763	8.16448	3.12604	-0.0326522	-0.186764	0.121459	0.677945
Decile 10	2836	16.406	21.193	473.149	611.206	7.55023	2.68152	0.00241221	-0.201444	0.206269	0.981497		2473	1.668	2.347	48.1051	67.6875	8.2075	3.305	-0.00756823	-0.166853	0.151717	0.925803
Overweight BMI	Males (N= 30, 638)												Females (N= 23, 777)
	N	TT Range (nmol/L)		TT Range (ng/dl)		PTSD symptom score mean	PTSD symptom score sd	Beta	95% CI		p-value		N	TT Range (nmol/L)		TT Range (ng/dl)		PTSD symptom score mean	PTSD symptom score sd	Beta	95% CI		p-value
Decile 1	2768	2.417	7.843	69.7063	226.192	7.60199	2.72617	ref					2356	0.35	0.523	10.094	15.0833	8.22441	3.16101	ref
Decile 2	3130	7.844	9.048	226.221	260.944	7.54101	2.64385	-0.0605684	-0.197745	0.0766078	0.386819		2315	0.523	0.654	15.0833	18.8614	8.19657	3.07593	-0.0480526	-0.226023	0.129918	0.596668
Decile 3	3250	9.048	9.988	260.944	288.054	7.59403	2.78472	0.00452614	-0.131587	0.140639	0.948035		2390	0.654	0.77	18.8614	22.2068	8.18024	3.06366	-0.0967092	-0.27332	0.0799012	0.283162
Decile 4	3233	9.989	10.845	288.083	312.77	7.52934	2.66545	-0.0335842	-0.169943	0.102775	0.629289		2369	0.77	0.88	22.2068	25.3792	8.11421	3.05473	-0.180739	-0.357801	-0.00367588	0.0454371
Decile 5	3165	10.845	11.685	312.77	336.995	7.49034	2.6214	-0.0812989	-0.218513	0.0559152	0.245531		2360	0.88	0.994	25.3792	28.667	8.21174	3.25445	-0.113442	-0.290737	0.0638528	0.209816
Decile 6	3195	11.686	12.539	337.024	361.625	7.60953	2.78993	0.0243184	-0.112784	0.161421	0.728103		2331	0.994	1.114	28.667	32.1278	8.1066	3.05176	-0.233113	-0.41112	-0.0551053	0.0102716
Decile 7	3094	12.539	13.501	361.625	389.369	7.49537	2.61868	-0.0903165	-0.228582	0.0479491	0.200452		2387	1.114	1.246	32.1278	35.9346	8.0773	3.04424	-0.264179	-0.441233	-0.0871247	0.00345362
Decile 8	3074	13.501	14.702	389.369	424.006	7.56776	2.86758	0.00465039	-0.134145	0.143445	0.94764		2339	1.246	1.416	35.9346	40.8374	8.22232	3.24223	-0.138656	-0.316859	0.0395472	0.127264
Decile 9	2952	14.702	16.404	424.006	473.091	7.52408	2.59279	-0.0541934	-0.194532	0.0861449	0.449128		2444	1.417	1.667	40.8663	48.0763	8.26454	3.28361	-0.142549	-0.319176	0.0340784	0.1137
Decile 10	2777	16.406	21.196	473.149	611.293	7.64595	2.83558	0.0699679	-0.0728738	0.21281	0.337031		2486	1.668	2.347	48.1051	67.6875	8.29423	3.20651	-0.153192	-0.329495	0.0231112	0.0885685
Obese BMI	Males (N= 13, 098)												Females (N= 12, 773)
	N	TT Range (nmol/L)		TT Range (ng/dl)		PTSD symptom score mean	PTSD symptom score sd	Beta	95% CI		p-value		N	TT Range (nmol/L)		TT Range (ng/dl)		PTSD symptom score mean	PTSD symptom score sd	Beta	95% CI		p-value
Decile 1	2563	2.359	7.843	68.0336	226.192	8.20223	3.44317	ref					1074	0.35	0.523	10.094	15.0833	8.94231	3.76989	ref
Decile 2	1944	7.843	9.047	226.192	260.915	7.98882	3.24635	-0.212463	-0.399858	-0.0250687	0.0262869		1123	0.523	0.654	15.0833	18.8614	8.99826	3.92058	0.121354	-0.178512	0.42122	0.427675
Decile 3	1661	9.048	9.988	260.944	288.054	7.97929	3.19749	-0.224713	-0.421323	-0.0281019	0.0250982		1121	0.654	0.77	18.8614	22.2068	8.81228	3.79753	-0.153847	-0.453785	0.14609	0.31475
Decile 4	1449	9.989	10.844	288.083	312.741	8.02383	3.20466	-0.189448	-0.394945	0.0160491	0.0707967		1147	0.771	0.88	22.2356	25.3792	8.70704	3.55368	-0.260686	-0.558979	0.0376063	0.0867554
Decile 5	1326	10.846	11.684	312.799	336.967	7.96205	3.20009	-0.194982	-0.407329	0.0173645	0.0719275		1246	0.88	0.994	25.3792	28.667	8.70965	3.77604	-0.283545	-0.576182	0.009093	0.0575742
Decile 6	1106	11.686	12.539	337.024	361.625	7.79451	2.97721	-0.341513	-0.566979	-0.116046	0.00299514		1265	0.994	1.114	28.667	32.1278	8.65058	3.54698	-0.316952	-0.608558	-0.025346	0.0331609
Decile 7	972	12.541	13.5	361.682	389.34	7.79776	3.14012	-0.414489	-0.650914	-0.178065	0.000591798		1247	1.114	1.246	32.1278	35.9346	8.75952	3.6549	-0.28676	-0.579486	0.00596573	0.0548732
Decile 8	846	13.501	14.702	389.369	424.006	7.98258	3.28009	-0.217719	-0.466187	0.0307481	0.085921		1413	1.246	1.416	35.9346	40.8374	8.69231	3.64662	-0.352451	-0.637434	-0.0674688	0.0153634
Decile 9	715	14.703	16.405	424.035	473.12	7.97245	3.17435	-0.206023	-0.471936	0.0598897	0.128897		1435	1.417	1.668	40.8663	48.1051	8.50722	3.50532	-0.602458	-0.886641	-0.318275	3.27221e-05
Decile 10	516	16.407	21.105	473.178	608.668	7.78286	3.08135	-0.411405	-0.713629	-0.109181	0.00763836		1702	1.668	2.347	48.1051	67.6875	8.77694	3.65887	-0.397248	-0.672384	-0.122112	0.00466366

## Sheet: Table S3 BMI_cFT
Table S3. The decile model modeling the association between cFT levels and PTSD symptom scores controlling by covariates, among participants with different BMI categories.
Healthy weight BMI	Males (N= 16, 028)												Females (N= 26, 709)
	N	cFT Range (nmol/L)		cFT Range (ng/dl)		PTSD symptom score mean	PTSD symptom score sd	Beta	95% CI		p-value		N	cFT Range (nmol/L)		cFT Range (ng/dl)		PTSD symptom score mean	PTSD symptom score sd	Beta	95% CI		p-value
Decile 1	1512	0.0680358	0.14699	1.96215	4.2392	7.46658	2.65377	ref					3825	0.00149745	0.00555436	0.0431866	0.160188	8.08323	3.04396	ref
Decile 2	1537	0.147009	0.165925	4.23974	4.78526	7.42497	2.53261	-0.0664456	-0.251389	0.118498	0.481331		3392	0.00555574	0.00717352	0.160227	0.206884	7.97984	3.01252	-0.102345	-0.240981	0.0362917	0.147931
Decile 3	1540	0.16593	0.180435	4.78542	5.20374	7.44402	2.68832	-0.0663479	-0.251449	0.118754	0.482351		3183	0.00717429	0.00864501	0.206907	0.249322	8.03132	2.97034	-0.0632451	-0.204353	0.0778623	0.37969
Decile 4	1567	0.180435	0.19336	5.20375	5.57649	7.48428	2.56656	-0.0853809	-0.270247	0.0994849	0.365356		3041	0.00864528	0.0100928	0.24933	0.291078	8.02146	3.06259	-0.0930391	-0.236064	0.0499861	0.202322
Decile 5	1632	0.193412	0.206137	5.57801	5.945	7.37093	2.48312	-0.167959	-0.351333	0.0154151	0.0726352		2898	0.0100929	0.0116141	0.29108	0.334952	8.02562	3.02403	-0.0900336	-0.235082	0.0550149	0.223768
Decile 6	1635	0.206145	0.219018	5.94523	6.31649	7.48393	2.61482	-0.0947978	-0.278672	0.089076	0.312273		2673	0.0116142	0.0133348	0.334954	0.384576	8.01403	2.99991	-0.128656	-0.277241	0.0199282	0.0896849
Decile 7	1659	0.219021	0.233839	6.31655	6.74391	7.45107	2.54781	-0.165003	-0.349058	0.019051	0.0789156		2400	0.013335	0.0154243	0.384582	0.444836	8.00865	2.99243	-0.133995	-0.287723	0.0197332	0.0875728
Decile 8	1644	0.23384	0.251602	6.74395	7.25619	7.57623	2.83212	-0.0827027	-0.268389	0.102984	0.382697		2181	0.0154244	0.0180049	0.444839	0.51926	8.04708	2.96707	-0.0968587	-0.255332	0.0616148	0.230948
Decile 9	1618	0.25161	0.278278	7.25645	8.02554	7.5401	2.69784	-0.122609	-0.310067	0.0648489	0.199875		1795	0.0180123	0.0220446	0.519475	0.635767	8.06648	3.1822	-0.0996328	-0.26883	0.0695641	0.248445
Decile 10	1684	0.278308	0.352937	8.02639	10.1787	7.62991	2.7565	-0.119863	-0.307882	0.0681548	0.211494		1321	0.022046	0.0321883	0.635806	0.92831	8.1744	3.16024	-0.00640268	-0.195334	0.182529	0.947042
Overweight BMI	Males (N= 27, 735)												Females (N= 20, 930)
	N	cFT Range (nmol/L)		cFT Range (ng/dl)		PTSD symptom score mean	PTSD symptom score sd	Beta	95% CI		p-value		N	cFT Range (nmol/L)		cFT Range (ng/dl)		PTSD symptom score mean	PTSD symptom score sd	Beta	95% CI		p-value
Decile 1	2382	0.0671284	0.146985	1.93598	4.23905	7.58219	2.68534	ref					1617	0.00165986	0.00555468	0.0478704	0.160197	8.25015	3.1697	ref
Decile 2	2631	0.146999	0.165917	4.23945	4.78504	7.44574	2.49218	-0.164718	-0.312527	-0.0169085	0.028955		1810	0.00555699	0.00717079	0.160264	0.206806	8.11974	3.07333	-0.121263	-0.329922	0.0873958	0.25469
Decile 3	2720	0.165944	0.180428	4.78583	5.20355	7.55176	2.71682	-0.0624572	-0.20931	0.0843958	0.404516		1958	0.00717485	0.00864451	0.206923	0.249308	8.21483	3.14797	-0.0279388	-0.232831	0.176953	0.789269
Decile 4	2759	0.180435	0.193398	5.20376	5.57758	7.51169	2.64649	-0.123774	-0.270326	0.0227772	0.0978599		2006	0.00864506	0.0100906	0.249324	0.291012	8.18907	3.03104	-0.0793823	-0.283216	0.124451	0.445284
Decile 5	2723	0.193401	0.206137	5.57767	5.94498	7.48691	2.66821	-0.171416	-0.318679	-0.024152	0.0225293		2033	0.0100944	0.0116141	0.291122	0.33495	8.14653	3.17101	-0.122527	-0.32578	0.0807264	0.2374
Decile 6	2824	0.20615	0.219012	5.94537	6.31631	7.51015	2.62138	-0.176781	-0.323392	-0.0301701	0.0181181		2172	0.0116164	0.0133343	0.335018	0.38456	8.12002	3.08198	-0.153599	-0.35403	0.0468315	0.133103
Decile 7	2836	0.219026	0.233832	6.31671	6.74373	7.43776	2.58274	-0.27395	-0.420828	-0.127073	0.00025694		2337	0.0133377	0.0154215	0.38466	0.444757	8.08767	3.03165	-0.262091	-0.459623	-0.0645591	0.00931306
Decile 8	2924	0.233839	0.251605	6.74393	7.25629	7.55079	2.705	-0.189068	-0.335709	-0.0424277	0.0115067		2281	0.0154257	0.0180078	0.444878	0.519346	8.32899	3.33117	0.00468888	-0.193943	0.203321	0.963098
Decile 9	2958	0.251609	0.278298	7.25641	8.0261	7.73236	2.93048	-0.045796	-0.192858	0.101266	0.541632		2385	0.0180113	0.0220447	0.519445	0.63577	8.15783	3.18137	-0.198087	-0.395347	-0.000827342	0.0490559
Decile 10	2978	0.278307	0.35293	8.02638	10.1785	7.70913	2.8546	-0.134795	-0.283402	0.0138124	0.0754434		2331	0.022047	0.0321991	0.635834	0.928622	8.3142	3.26087	-0.0786331	-0.277273	0.120007	0.437828
Obese BMI	Males (N= 11, 885)												Females (N= 10, 709)
	N	cFT Range (nmol/L)		cFT Range (ng/dl)		PTSD symptom score mean	PTSD symptom score sd	Beta	95% CI		p-value		N	cFT Range (nmol/L)		cFT Range (ng/dl)		PTSD symptom score mean	PTSD symptom score sd	Beta	95% CI		p-value
Decile 1	1650	0.0671875	0.146994	1.93769	4.2393	7.97496	3.14818	ref					334	0.00166778	0.00555385	0.0480988	0.160173	9.04748	3.80355	ref
Decile 2	1416	0.147027	0.165925	4.24024	4.78527	7.88897	3.26634	-0.129527	-0.352666	0.0936112	0.255252		588	0.00555492	0.00717317	0.160204	0.206874	9.10214	3.9097	0.0151439	-0.46746	0.497748	0.950959
Decile 3	1315	0.165959	0.180432	4.78627	5.20367	7.93694	3.16569	-0.0911903	-0.319734	0.137354	0.4342		682	0.00717972	0.00864486	0.207063	0.249318	8.8964	3.78319	-0.136617	-0.607014	0.333779	0.569203
Decile 4	1245	0.180437	0.193398	5.2038	5.57759	7.68492	2.72515	-0.354519	-0.587341	-0.121698	0.00284614		787	0.00864962	0.0100914	0.249455	0.291035	8.6538	3.50804	-0.431555	-0.891366	0.0282568	0.0658617
Decile 5	1209	0.193416	0.206122	5.57811	5.94455	8.05945	3.16957	-0.0543822	-0.290055	0.18129	0.651078		893	0.010094	0.0116131	0.29111	0.334922	8.77049	3.7414	-0.346809	-0.798496	0.104878	0.132378
Decile 6	1122	0.206144	0.219017	5.9452	6.31645	8.12291	3.4857	-0.0816928	-0.323426	0.16004	0.507744		985	0.0116164	0.0133349	0.335017	0.384579	8.67532	3.75061	-0.423787	-0.869758	0.0221838	0.0625594
Decile 7	1071	0.219019	0.233816	6.31652	6.74326	7.93572	3.17062	-0.256794	-0.502873	-0.0107145	0.0408434		1117	0.0133355	0.01542	0.384596	0.444712	8.71391	3.81978	-0.391751	-0.830976	0.0474749	0.0804671
Decile 8	981	0.233843	0.251605	6.74403	7.25629	8.038	3.19073	-0.193979	-0.448804	0.0608456	0.135725		1398	0.0154263	0.0180088	0.444895	0.519373	8.77433	3.67307	-0.381884	-0.81104	0.047273	0.0811705
Decile 9	978	0.251617	0.278284	7.25664	8.0257	8.10223	3.22331	-0.165419	-0.421705	0.090867	0.205869		1687	0.0180092	0.0220387	0.519385	0.635596	8.72919	3.58887	-0.439043	-0.86118	-0.0169067	0.0415246
Decile 10	898	0.278331	0.352523	8.02707	10.1668	8.13913	3.52423	-0.204007	-0.471305	0.0632906	0.134703		2238	0.0220456	0.0322034	0.635795	0.928745	8.62776	3.62378	-0.661521	-1.07562	-0.247423	0.00174623

## Sheet: Table S4 BMI_FAI
Table S4. The decile model modeling the association between FAI levels and PTSD symptom scores controlling by covariates, among participants with different BMI categories.
Healthy weight BMI	Males (N= 15, 998)										Females (N= 26, 594)
	N	FAI Range (%)		PTSD symptom score mean	PTSD symptom score sd	Beta	95% CI		p-value		N	FAI Range (%)		PTSD symptom score mean	PTSD symptom score sd	Beta	95% CI		p-value
Decile 1	2105	5.80332	20.9625	7.45759	2.65515	ref					3865	0.163159	0.716686	8.11501	3.04903	ref
Decile 2	1862	20.9675	24.0061	7.41023	2.48729	-0.086342	-0.248664	0.0759801	0.297169		3512	0.716728	0.952869	7.99972	3.06228	-0.103379	-0.240456	0.0336975	0.139373
Decile 3	1815	24.0066	26.4358	7.36433	2.50787	-0.151925	-0.315771	0.0119222	0.0691773		3278	0.953086	1.16903	7.97767	2.92472	-0.155579	-0.295255	-0.0159042	0.0290316
Decile 4	1790	26.4393	28.6677	7.50968	2.65114	-0.0665064	-0.231685	0.0986721	0.430029		3119	1.16904	1.38713	8.0525	3.06025	-0.0747029	-0.216435	0.0670293	0.301586
Decile 5	1651	28.6696	30.94	7.37987	2.54635	-0.230493	-0.400533	-0.0604528	0.007896		2896	1.38721	1.62453	8.0359	3.07481	-0.109153	-0.253987	0.0356822	0.139654
Decile 6	1564	30.941	33.3998	7.44873	2.58275	-0.189204	-0.362926	-0.0154815	0.0328033		2673	1.62491	1.90189	8.00296	2.97644	-0.155307	-0.30374	-0.00687312	0.0403005
Decile 7	1456	33.4021	36.2508	7.64527	2.85635	-0.0107117	-0.188945	0.167522	0.906232		2391	1.90214	2.23867	8.04536	2.99625	-0.110635	-0.264244	0.0429746	0.158062
Decile 8	1370	36.2644	39.8934	7.52903	2.57674	-0.199332	-0.382191	-0.0164725	0.0326487		2021	2.23871	2.70011	7.97358	2.92614	-0.180967	-0.343062	-0.0188721	0.0286641
Decile 9	1300	39.903	45.427	7.61638	2.75062	-0.142042	-0.329709	0.0456248	0.137963		1633	2.70065	3.41089	8.0965	3.2107	-0.0932324	-0.267898	0.0814334	0.295478
Decile 10	1085	45.4323	59.1018	7.62511	2.78781	-0.182843	-0.383251	0.0175652	0.0737607		1206	3.41239	5.16297	8.12715	3.14257	-0.0546085	-0.250112	0.140895	0.58406
Overweight BMI	Males (N= 27, 162)										Females (N= 20, 550)
	N	FAI Range (%)		PTSD symptom score mean	PTSD symptom score sd	Beta	95% CI		p-value		N	FAI Range (%)		PTSD symptom score mean	PTSD symptom score sd	Beta	95% CI		p-value
Decile 1	2242	5.96513	20.9642	7.53304	2.64025	ref					1508	0.184303	0.716657	8.286	3.20147	ref
Decile 2	2578	20.9672	23.9957	7.4398	2.57221	-0.115654	-0.265807	0.0344983	0.131137		1709	0.716738	0.95283	8.09724	3.06298	-0.161243	-0.376197	0.0537111	0.141509
Decile 3	2580	24.0075	26.4387	7.48041	2.52806	-0.109796	-0.260162	0.0405702	0.152392		1857	0.95288	1.16903	8.15381	3.02858	-0.116297	-0.327184	0.0945908	0.279769
Decile 4	2628	26.4389	28.6675	7.5017	2.64324	-0.113569	-0.263513	0.0363751	0.137682		1915	1.16907	1.38705	8.21458	3.14838	-0.0668773	-0.27635	0.142596	0.53148
Decile 5	2677	28.668	30.9398	7.52538	2.69276	-0.114367	-0.264144	0.0354101	0.134504		2075	1.38713	1.62489	8.18147	3.19114	-0.09697	-0.302945	0.109005	0.356154
Decile 6	2755	30.94	33.3993	7.51631	2.71312	-0.164839	-0.314191	-0.0154876	0.0305306		2119	1.62497	1.9015	8.11838	3.10588	-0.18571	-0.390818	0.0193979	0.0759729
Decile 7	2869	33.4006	36.2631	7.47189	2.63703	-0.242709	-0.39151	-0.0939068	0.00139058		2268	1.90203	2.2386	8.17701	3.17289	-0.158078	-0.360436	0.0442799	0.125757
Decile 8	2886	36.2642	39.8952	7.57717	2.71494	-0.188628	-0.33813	-0.039126	0.0134064		2398	2.23881	2.7005	8.21346	3.14082	-0.130744	-0.331034	0.0695452	0.200756
Decile 9	2935	39.897	45.4306	7.64767	2.74959	-0.168985	-0.319478	-0.0184921	0.0277558		2388	2.70073	3.41104	8.18874	3.1989	-0.144727	-0.34556	0.0561071	0.157838
Decile 10	3012	45.4321	59.2004	7.69206	2.84124	-0.210648	-0.363088	-0.0582083	0.00676479		2313	3.41222	5.16507	8.20582	3.19347	-0.1879	-0.39049	0.0146905	0.069098
Obese BMI	Males (N= 11, 466)										Females (N= 10, 121)
	N	FAI Range (%)		PTSD symptom score mean	PTSD symptom score sd	Beta	95% CI		p-value		N	FAI Range (%)		PTSD symptom score mean	PTSD symptom score sd	Beta	95% CI		p-value
Decile 1	1093	5.67934	20.9608	7.85149	3.02102	ref					290	0.185602	0.715987	9.13946	3.83506	ref
Decile 2	1026	20.9696	24.0037	7.86167	3.18199	0.0491847	-0.217261	0.31563	0.717502		451	0.716852	0.952832	8.89849	3.71648	-0.320521	-0.850954	0.209912	0.236301
Decile 3	1064	24.0086	26.4365	7.718	2.81959	-0.164881	-0.429486	0.0997231	0.221989		584	0.953157	1.16895	9.06365	3.78253	-0.0568371	-0.563124	0.44945	0.825849
Decile 4	1058	26.4445	28.6677	7.91551	3.34388	-0.0716772	-0.337219	0.193865	0.596775		694	1.16933	1.38699	8.79491	3.85164	-0.348343	-0.840978	0.144293	0.165803
Decile 5	1152	28.6694	30.9393	7.79142	2.86709	-0.18289	-0.443617	0.0778362	0.169199		748	1.38734	1.62487	8.62827	3.54623	-0.519874	-1.00713	-0.0326173	0.0365347
Decile 6	1143	30.9409	33.3992	7.82459	2.8836	-0.173365	-0.435485	0.0887555	0.194887		924	1.62504	1.90201	8.56408	3.55195	-0.601716	-1.07597	-0.12746	0.012907
Decile 7	1141	33.4066	36.2639	7.98443	3.13115	-0.0713932	-0.334997	0.19221	0.595541		1091	1.90207	2.23866	8.79385	3.91296	-0.402816	-0.86848	0.0628472	0.0900165
Decile 8	1185	36.2645	39.8947	7.96429	3.14111	-0.167922	-0.43137	0.0955265	0.21158		1343	2.23887	2.70015	8.69304	3.57196	-0.51016	-0.966626	-0.0536934	0.028507
Decile 9	1226	39.8967	45.431	8.13065	3.35724	-0.060837	-0.324477	0.202803	0.651072		1732	2.702	3.41191	8.84664	3.76182	-0.392344	-0.839706	0.0550173	0.0856531
Decile 10	1378	45.4335	59.1871	8.44882	3.79654	0.105179	-0.157566	0.367923	0.432702		2264	3.41235	5.16218	8.60735	3.56477	-0.710448	-1.15066	-0.270232	0.00156523

## Sheet: Table S5 Full model w_outlier
Table S5. Descriptive statistics and parameter estimates for deciles of testosterone measures by sex on PTSD symptom scores with outliers included. Descriptive values are given for deciles of total testosterone (TT), calculated free testosterone (cFT), and free androgen index (FAI). Beta, 95% confidence interval, and p-value were calculated from linear regression using testosterone values and cov…
Total Testosterone	Males (N= 62, 696)												Females (N= 68, 801)
	N	TT Range (nmol/L)		TT Range (ng/dl)		PTSD symptom score mean	PTSD symptom score sd	Beta	95% CI		p-value		N	TT Range (nmol/L)		TT Range (ng/dl)		PTSD symptom score mean	PTSD symptom score sd	Beta	95% CI		p-value
Decile 1	6265	0.354	7.849	10.2094	226.365	7.84354	3.06238	ref					6883	0.35	0.527	10.094	15.1987	8.25394	3.22309	ref
Decile 2	6270	7.849	9.068	226.365	261.521	7.68834	2.87727	-0.110853	-0.208278	-0.0134271	0.0257426		6880	0.527	0.66	15.1987	19.0344	8.24334	3.22981	-0.0233954	-0.129335	0.0825444	0.665132
Decile 3	6286	9.069	10.022	261.55	289.034	7.66211	2.8531	-0.114056	-0.211692	-0.016419	0.0220477		6880	0.66	0.78	19.0344	22.4952	8.18891	3.14068	-0.11616	-0.222131	-0.0101891	0.0316812
Decile 4	6272	10.022	10.895	289.034	314.212	7.62394	2.7739	-0.122378	-0.220407	-0.0243492	0.0144142		6880	0.78	0.893	22.4952	25.7541	8.15915	3.1655	-0.176434	-0.282455	-0.070413	0.00110794
Decile 5	6273	10.895	11.747	314.212	338.783	7.60267	2.81283	-0.127487	-0.225815	-0.0291591	0.0110485		6877	0.893	1.01	25.7541	29.1284	8.22533	3.22984	-0.140988	-0.247086	-0.0348894	0.0092021
Decile 6	6267	11.747	12.622	338.783	364.018	7.55711	2.70671	-0.159155	-0.257894	-0.060416	0.00158238		6877	1.01	1.135	29.1284	32.7334	8.16588	3.15597	-0.214208	-0.320384	-0.108032	7.68525e-05
Decile 7	6273	12.623	13.613	364.047	392.599	7.57533	2.75164	-0.13224	-0.231384	-0.0330954	0.00894401		6884	1.135	1.276	32.7334	36.7998	8.22174	3.21927	-0.168337	-0.27457	-0.0621034	0.0018984
Decile 8	6267	13.613	14.881	392.599	429.168	7.57345	2.84286	-0.129704	-0.229275	-0.0301335	0.0106773		6886	1.276	1.464	36.7998	42.2218	8.2047	3.20991	-0.225381	-0.331761	-0.119002	3.29147e-05
Decile 9	6262	14.881	16.738	429.168	482.724	7.54454	2.66547	-0.144971	-0.245141	-0.0448	0.00456136		6874	1.464	1.759	42.2218	50.7296	8.34121	3.33711	-0.148643	-0.255274	-0.0420132	0.00629184
Decile 10	6261	16.738	50.623	482.724	1459.97	7.67117	2.8839	-0.0172445	-0.118488	0.0839985	0.738499		6880	1.759	31.424	50.7296	906.268	8.36642	3.36867	-0.154594	-0.261496	-0.0476919	0.00459236
cFT	Males (N= 57, 568)												Females (N= 62, 086)
	N	cFT Range (nmol/L)		cFT Range (ng/dl)		PTSD symptom score mean	PTSD symptom score sd	Beta	95% CI		p-value		N	cFT Range (nmol/L)		cFT Range (ng/dl)		PTSD symptom score mean	PTSD symptom score sd	Beta	95% CI		p-value
Decile 1	5753	0.00345692	0.147124	0.0996976	4.24304	7.68617	2.85901	ref					6217	0.00149745	0.00565957	0.0431866	0.163222	8.16394	3.11987	ref
Decile 2	5777	0.147125	0.166528	4.24309	4.80266	7.56143	2.72478	-0.139915	-0.241122	-0.038708	0.0067378		6215	0.00565968	0.00734482	0.163225	0.211825	8.17378	3.18246	-0.0343954	-0.145997	0.0772058	0.545799
Decile 3	5771	0.166528	0.181254	4.80268	5.22737	7.60455	2.81609	-0.0988072	-0.200203	0.00258817	0.056142		6199	0.00734515	0.00888021	0.211834	0.256105	8.1795	3.12902	-0.0579896	-0.169742	0.0537628	0.309126
Decile 4	5764	0.181255	0.194516	5.22739	5.60985	7.55065	2.66717	-0.177218	-0.278883	-0.0755526	0.000634581		6204	0.00888036	0.0104116	0.25611	0.300271	8.19032	3.17557	-0.086747	-0.198621	0.0251268	0.12857
Decile 5	5760	0.194519	0.207799	5.60993	5.99293	7.57118	2.73501	-0.176523	-0.278431	-0.0746156	0.000686531		6205	0.0104117	0.0120752	0.300274	0.348249	8.15952	3.17407	-0.139608	-0.251592	-0.0276234	0.0145492
Decile 6	5766	0.207799	0.221052	5.99293	6.37513	7.654	2.8556	-0.136149	-0.238444	-0.0338535	0.00909265		6196	0.0120754	0.0139909	0.348255	0.403496	8.17048	3.20588	-0.167612	-0.279896	-0.0553282	0.003437
Decile 7	5754	0.221054	0.236828	6.37521	6.83012	7.53474	2.73597	-0.266791	-0.369505	-0.164076	3.57501e-07		6212	0.0139909	0.0163038	0.403497	0.470201	8.2254	3.19598	-0.162127	-0.274668	-0.0495858	0.00475054
Decile 8	5745	0.23683	0.255858	6.83016	7.37895	7.64391	2.78937	-0.193597	-0.296977	-0.0902171	0.000242352		6210	0.016304	0.0195225	0.470209	0.563028	8.30016	3.30873	-0.119257	-0.232354	-0.00615987	0.0387617
Decile 9	5748	0.255864	0.286447	7.37912	8.26113	7.76454	2.93783	-0.109305	-0.213297	-0.00531408	0.0393879		6223	0.0195225	0.0249862	0.563028	0.720602	8.35222	3.36963	-0.153736	-0.267749	-0.0397222	0.00822293
Decile 10	5730	0.286449	1.67225	8.26119	48.2278	7.79415	3.04907	-0.169637	-0.275197	-0.0640777	0.00163479		6205	0.0249877	0.402895	0.720645	11.6195	8.49048	3.43211	-0.135037	-0.25122	-0.0188543	0.0227257
FAI	Males (N= 57, 612)												Females (N= 62, 130)
	N	FAI Range (%)		NA		PTSD symptom score mean	PTSD symptom score sd	Beta	95% CI		p-value		N	FAI Range (%)		NA		PTSD symptom score mean	PTSD symptom score sd	Beta	95% CI		p-value
Decile 1	5771	0.398827	21.0771	na	na	7.58078	2.75207	ref					6222	0.163159	0.736131	na	na	8.1881	3.13747	ref
Decile 2	5772	21.0774	24.1918	na	na	7.51222	2.67005	-0.100975	-0.20215	0.00020076	0.0504569		6218	0.736157	0.985807	na	na	8.13259	3.13212	-0.0921967	-0.203711	0.0193174	0.105136
Decile 3	5768	24.1925	26.7208	na	na	7.48538	2.60698	-0.165133	-0.266495	-0.0637716	0.00140813		6208	0.985836	1.21838	na	na	8.16733	3.1132	-0.0901364	-0.201828	0.0215557	0.113715
Decile 4	5764	26.7209	29.0132	na	na	7.59873	2.80265	-0.104491	-0.206086	-0.00289563	0.0438189		6217	1.21839	1.45547	na	na	8.19857	3.22996	-0.0824441	-0.194201	0.0293132	0.148209
Decile 5	5781	29.0138	31.4241	na	na	7.55198	2.71609	-0.190257	-0.292157	-0.0883571	0.000252925		6206	1.45548	1.72304	na	na	8.10626	3.10418	-0.205851	-0.317792	-0.0939094	0.000313265
Decile 6	5767	31.4242	34.0518	na	na	7.56874	2.72232	-0.216532	-0.318971	-0.114094	3.43277e-05		6198	1.72306	2.04443	na	na	8.19841	3.19588	-0.167643	-0.279988	-0.0552987	0.00344849
Decile 7	5758	34.0527	37.1195	na	na	7.65339	2.83478	-0.172543	-0.275463	-0.0696241	0.00101709		6218	2.04451	2.45769	na	na	8.30246	3.29932	-0.0886327	-0.201256	0.0239906	0.12296
Decile 8	5728	37.1197	41.2647	na	na	7.66057	2.80497	-0.237221	-0.341144	-0.133297	7.69158e-06		6209	2.45778	3.066	na	na	8.21082	3.19539	-0.229975	-0.343424	-0.116527	7.10016e-05
Decile 9	5763	41.2663	48.223	na	na	7.80044	2.97973	-0.16325	-0.268242	-0.0582586	0.00230796		6223	3.06604	4.17372	na	na	8.35787	3.40089	-0.169603	-0.284116	-0.0550896	0.00369844
Decile 10	5740	48.2237	1181.2	na	na	7.95571	3.2343	-0.16295	-0.270509	-0.0553907	0.00298543		6211	4.17402	100.469	na	na	8.54457	3.46825	-0.136277	-0.253689	-0.0188656	0.0229135

## Sheet: Table S6 BMI_TT w_outlier
Table S6. The decile model modeling the association between total testosterone and PTSD symptom scores controlling by covariates, among participants with different BMI categories with outliers of testosterone measures included.
Healthy weight BMI	Males (N= 18, 314)												Females (N= 30, 549)
	N	TT Range (nmol/L)		TT Range (ng/dl)		PTSD symptom score mean	PTSD symptom score sd	Beta	95% CI		p-value		N	TT Range (nmol/L)		TT Range (ng/dl)		PTSD symptom score mean	PTSD symptom score sd	Beta	95% CI		p-value
Decile 1	845	0.354	7.849	10.2094	226.365	7.45529	2.57303	ref					3301	0.35	0.527	10.094	15.1987	8.04825	3.03019	ref
Decile 2	1101	7.851	9.068	226.423	261.521	7.56323	2.75223	0.0849435	-0.149005	0.318892	0.47669		3258	0.527	0.66	15.1987	19.0344	7.99484	2.95896	-0.0632355	-0.209306	0.0828347	0.396162
Decile 3	1289	9.069	10.021	261.55	289.006	7.41903	2.49627	-0.0815838	-0.308122	0.144954	0.480284		3228	0.66	0.78	19.0344	22.4952	7.97152	2.93901	-0.115394	-0.261862	0.0310737	0.122555
Decile 4	1525	10.022	10.893	289.034	314.154	7.47567	2.53679	-0.0266485	-0.246232	0.192935	0.811989		3184	0.78	0.893	22.4952	25.7541	8.0059	3.05072	-0.102973	-0.250049	0.0441028	0.169991
Decile 5	1707	10.896	11.747	314.241	338.783	7.46327	2.7159	-0.0310218	-0.246465	0.184421	0.777777		3123	0.893	1.01	25.7541	29.1284	8.03257	2.99507	-0.102533	-0.250462	0.0453967	0.174311
Decile 6	1879	11.747	12.622	338.783	364.018	7.41019	2.50786	-0.0701632	-0.282501	0.142174	0.517221		3102	1.01	1.135	29.1284	32.7334	8.00287	3.00838	-0.13583	-0.284178	0.0125173	0.0727244
Decile 7	2144	12.623	13.613	364.047	392.599	7.49609	2.59898	0.00850462	-0.19996	0.216969	0.936269		3099	1.135	1.276	32.7334	36.7998	8.03799	3.00784	-0.110688	-0.259206	0.0378288	0.144089
Decile 8	2302	13.613	14.881	392.599	429.168	7.48127	2.67633	-0.0500767	-0.256876	0.156722	0.635066		2938	1.276	1.464	36.7998	42.2218	8.07405	3.12477	-0.088775	-0.239445	0.0618953	0.248168
Decile 9	2538	14.881	16.737	429.168	482.695	7.44061	2.62467	-0.0795864	-0.284009	0.124836	0.445429		2825	1.464	1.759	42.2218	50.7296	8.15092	3.14955	-0.0714319	-0.223994	0.0811302	0.358782
Decile 10	2984	16.738	50.623	482.724	1459.97	7.62854	2.82996	0.07272	-0.12906	0.2745	0.479968		2491	1.759	31.424	50.7296	906.268	8.18688	3.29014	0.00610204	-0.151887	0.164091	0.939657
Overweight BMI	Males (N= 31, 038)												Females (N= 24, 435)
	N	TT Range (nmol/L)		TT Range (ng/dl)		PTSD symptom score mean	PTSD symptom score sd	Beta	95% CI		p-value		N	TT Range (nmol/L)		TT Range (ng/dl)		PTSD symptom score mean	PTSD symptom score sd	Beta	95% CI		p-value
Decile 1	2805	0.47	7.848	13.5548	226.336	7.60084	2.72207	ref					2409	0.35	0.527	10.094	15.1987	8.22774	3.16284	ref
Decile 2	3187	7.849	9.068	226.365	261.521	7.5443	2.64022	-0.0587557	-0.194971	0.077459	0.397872		2391	0.527	0.66	15.1987	19.0344	8.19652	3.08398	-0.0492473	-0.224842	0.126347	0.582529
Decile 3	3300	9.069	10.021	261.55	289.006	7.59502	2.79772	0.00853444	-0.126712	0.143781	0.901568		2453	0.66	0.78	19.0344	22.4952	8.1717	3.06284	-0.112761	-0.287307	0.0617841	0.205448
Decile 4	3287	10.022	10.894	289.034	314.183	7.52556	2.66649	-0.0361862	-0.171657	0.099285	0.6006		2445	0.78	0.893	22.4952	25.7541	8.09605	3.04515	-0.208828	-0.383581	-0.0340754	0.0191792
Decile 5	3226	10.895	11.747	314.212	338.783	7.51667	2.65109	-0.0573822	-0.193567	0.0788022	0.40889		2406	0.893	1.01	25.7541	29.1284	8.22821	3.25056	-0.0957417	-0.271264	0.0797803	0.285027
Decile 6	3255	11.747	12.622	338.783	364.018	7.5595	2.72797	-0.0298869	-0.166033	0.10626	0.667011		2426	1.01	1.135	29.1284	32.7334	8.0743	3.0028	-0.280795	-0.456124	-0.105465	0.00169731
Decile 7	3148	12.623	13.613	364.047	392.599	7.52703	2.63338	-0.0583985	-0.195738	0.0789414	0.404617		2443	1.135	1.276	32.7334	36.7998	8.1428	3.14409	-0.192321	-0.367425	-0.0172166	0.0313511
Decile 8	3100	13.613	14.881	392.599	429.168	7.5447	2.86562	-0.0123049	-0.150446	0.125836	0.861405		2421	1.276	1.464	36.7998	42.2218	8.14105	3.11519	-0.234285	-0.410095	-0.0584751	0.00900947
Decile 9	3003	14.881	16.738	429.168	482.724	7.54306	2.59606	-0.0424411	-0.181876	0.0969934	0.550789		2517	1.464	1.759	42.2218	50.7296	8.36046	3.35807	-0.0491928	-0.223607	0.125222	0.580399
Decile 10	2727	16.738	45.278	482.724	1305.82	7.66534	2.87974	0.0777329	-0.0654388	0.220905	0.287268		2524	1.759	16.746	50.7296	482.955	8.28772	3.20772	-0.161982	-0.336703	0.0127401	0.0692165
Obese BMI	Males (N= 13, 222)												Females (N= 13, 300)
	N	TT Range (nmol/L)		TT Range (ng/dl)		PTSD symptom score mean	PTSD symptom score sd	Beta	95% CI		p-value		N	TT Range (nmol/L)		TT Range (ng/dl)		PTSD symptom score mean	PTSD symptom score sd	Beta	95% CI		p-value
Decile 1	2606	0.37	7.848	10.6708	226.336	8.21136	3.4735	ref					1113	0.35	0.527	10.094	15.1987	8.91431	3.74174	ref
Decile 2	1975	7.849	9.068	226.365	261.521	7.98749	3.26726	-0.227623	-0.413917	-0.0413288	0.0166424		1159	0.527	0.66	15.1987	19.0344	9.02106	3.99815	0.171168	-0.12371	0.466045	0.255257
Decile 3	1691	9.069	10.022	261.55	289.034	7.9756	3.16255	-0.23675	-0.432035	-0.0414647	0.0175078		1134	0.66	0.78	19.0344	22.4952	8.83261	3.72243	-0.109434	-0.405857	0.18699	0.469328
Decile 4	1453	10.022	10.895	289.034	314.212	8.00475	3.19482	-0.222504	-0.427704	-0.0173053	0.0335805		1197	0.78	0.893	22.4952	25.7541	8.68395	3.62226	-0.275545	-0.568142	0.0170514	0.0649466
Decile 5	1330	10.895	11.747	314.212	338.783	7.96805	3.24486	-0.203545	-0.415432	0.00834162	0.0597443		1291	0.893	1.01	25.7541	29.1284	8.6814	3.68608	-0.288078	-0.575557	-0.00059858	0.0495415
Decile 6	1122	11.747	12.62	338.783	363.961	7.78515	2.91055	-0.368223	-0.592563	-0.143884	0.00129817		1296	1.01	1.135	29.1284	32.7334	8.69178	3.60884	-0.247089	-0.534321	0.0401426	0.0918046
Decile 7	971	12.624	13.611	364.076	392.541	7.90031	3.33564	-0.309894	-0.546348	-0.0734402	0.0102173		1293	1.135	1.276	32.7334	36.7998	8.8081	3.72802	-0.215679	-0.503311	0.0719527	0.141668
Decile 8	852	13.613	14.879	392.599	429.11	7.90207	3.14741	-0.336543	-0.584425	-0.0886604	0.0077995		1484	1.277	1.464	36.8287	42.2218	8.54503	3.47888	-0.484717	-0.763949	-0.205484	0.000670086
Decile 9	703	14.883	16.737	429.226	482.695	7.93994	3.05255	-0.235198	-0.502921	0.0325245	0.0851132		1508	1.464	1.759	42.2218	50.7296	8.64863	3.58328	-0.449767	-0.72833	-0.171204	0.00155641
Decile 10	519	16.739	44.346	482.753	1278.94	7.8645	3.17717	-0.344238	-0.645699	-0.0427772	0.0252296		1825	1.759	13.386	50.7296	386.052	8.73878	3.67105	-0.400516	-0.669006	-0.132027	0.00346362

## Sheet: Table S7 BMI_cFT w_outlier
Table S7. The decile model modeling the association between cFT levels and PTSD symptom scores controlling by covariates, among participants with different BMI categories with outliers of testosterone measures included.
Healthy weight BMI	Males (N= 16, 740)												Females (N= 27, 466)
	N	cFT Range (nmol/L)		cFT Range (ng/dl)		PTSD symptom score mean	PTSD symptom score sd	Beta	95% CI		p-value		N	cFT Range (nmol/L)		cFT Range (ng/dl)		PTSD symptom score mean	PTSD symptom score sd	Beta	95% CI		p-value
Decile 1	1557	0.00467389	0.147123	0.134795	4.24304	7.46022	2.64482	ref					4034	0.00149745	0.00565957	0.0431866	0.163222	8.04756	3.00974	ref
Decile 2	1590	0.147125	0.166528	4.24309	4.80266	7.45	2.5358	-0.0369058	-0.220377	0.146566	0.693395		3559	0.00566011	0.00734482	0.163238	0.211825	8.01559	3.02916	-0.0322912	-0.16765	0.103068	0.640091
Decile 3	1576	0.166535	0.181252	4.80286	5.2273	7.42201	2.67118	-0.0831944	-0.267303	0.100914	0.375804		3349	0.00734515	0.00888015	0.211834	0.256103	8.03122	2.97508	-0.0360416	-0.173735	0.101652	0.607932
Decile 4	1646	0.181274	0.194515	5.22795	5.60981	7.49402	2.60758	-0.0633147	-0.245955	0.119325	0.496855		3158	0.00888036	0.0104115	0.25611	0.300269	8.06044	3.10274	-0.020942	-0.160995	0.119111	0.769466
Decile 5	1682	0.194519	0.207794	5.60993	5.99277	7.35463	2.45504	-0.184757	-0.366813	-0.00270164	0.046708		3028	0.010413	0.0120752	0.30031	0.348247	8.00392	2.99875	-0.0832325	-0.225067	0.0586016	0.250077
Decile 6	1718	0.207801	0.221052	5.99299	6.37513	7.50951	2.61391	-0.0765774	-0.25837	0.105215	0.40903		2691	0.0120757	0.0139906	0.348263	0.40349	8.00147	3.03223	-0.106463	-0.253465	0.040539	0.155769
Decile 7	1707	0.221054	0.236808	6.37521	6.82955	7.45528	2.70741	-0.148718	-0.331647	0.0342114	0.11108		2507	0.0139922	0.0163015	0.403536	0.470137	7.95906	2.86796	-0.149233	-0.299555	0.00108904	0.0516889
Decile 8	1735	0.23683	0.25584	6.83016	7.37843	7.55392	2.67164	-0.104958	-0.288514	0.0785974	0.262415		2143	0.0163043	0.0195191	0.470216	0.56293	8.04516	3.02773	-0.0650687	-0.223148	0.0930111	0.419804
Decile 9	1723	0.255867	0.286446	7.3792	8.26111	7.60011	2.76265	-0.0576371	-0.242294	0.127019	0.540693		1757	0.0195225	0.0249862	0.563028	0.720602	8.13472	3.24492	-0.0080336	-0.177319	0.161252	0.925893
Decile 10	1806	0.286449	0.992012	8.26119	28.6096	7.68896	2.89948	-0.0753832	-0.260511	0.109744	0.424822		1240	0.0249917	0.402895	0.72076	11.6195	8.22893	3.25355	0.0946966	-0.0975937	0.286987	0.334436
Overweight BMI	Males (N= 28, 532)												Females (N= 22, 063)
	N	cFT Range (nmol/L)		cFT Range (ng/dl)		PTSD symptom score mean	PTSD symptom score sd	Beta	95% CI		p-value		N	cFT Range (nmol/L)		cFT Range (ng/dl)		PTSD symptom score mean	PTSD symptom score sd	Beta	95% CI		p-value
Decile 1	2448	0.00345692	0.147124	0.0996976	4.24304	7.59291	2.69205	ref					1712	0.00165986	0.00565905	0.0478704	0.163207	8.2763	3.19918	ref
Decile 2	2707	0.147138	0.166524	4.24346	4.80254	7.44566	2.48607	-0.176066	-0.322322	-0.0298093	0.0183074		1913	0.005661	0.00734406	0.163263	0.211803	8.09721	3.03793	-0.160351	-0.363206	0.0425033	0.121317
Decile 3	2818	0.166528	0.181254	4.80268	5.22737	7.55754	2.73525	-0.0667158	-0.211791	0.0783594	0.367412		2075	0.00734608	0.00888021	0.211861	0.256105	8.2039	3.09122	-0.0703609	-0.269425	0.128703	0.488456
Decile 4	2842	0.181255	0.19451	5.22739	5.60968	7.48709	2.60152	-0.159182	-0.304174	-0.0141913	0.0314184		2129	0.00888039	0.0104116	0.25611	0.300271	8.1477	3.08063	-0.142661	-0.340629	0.0553073	0.157839
Decile 5	2841	0.19452	0.207796	5.60996	5.99284	7.49477	2.68462	-0.177066	-0.322356	-0.0317751	0.0169167		2167	0.0104117	0.0120748	0.300274	0.348238	8.14818	3.14726	-0.147781	-0.345022	0.0494597	0.141979
Decile 6	2891	0.207805	0.221046	5.99311	6.37497	7.52547	2.664	-0.178636	-0.323949	-0.0333241	0.0159815		2398	0.0120754	0.0139909	0.348255	0.403496	8.14485	3.11031	-0.181524	-0.374601	0.011553	0.0653832
Decile 7	2955	0.221055	0.236823	6.37523	6.82997	7.44897	2.59254	-0.270986	-0.41597	-0.126002	0.000249361		2386	0.0139909	0.0163038	0.403497	0.470201	8.22776	3.1961	-0.150625	-0.344105	0.042854	0.127055
Decile 8	2989	0.236835	0.255854	6.83032	7.37884	7.55053	2.66021	-0.20423	-0.349567	-0.0588917	0.00588726		2490	0.0163071	0.0195225	0.470298	0.563028	8.19785	3.19923	-0.150042	-0.341931	0.0418457	0.125395
Decile 9	3035	0.255865	0.286351	7.37914	8.25838	7.75633	2.93265	-0.0397939	-0.185643	0.106055	0.592812		2477	0.019525	0.0249836	0.563101	0.720528	8.20903	3.22994	-0.197498	-0.3901	-0.00489665	0.0444613
Decile 10	3006	0.286487	1.61519	8.26228	46.5822	7.7365	2.95308	-0.14544	-0.293547	0.00266717	0.0542764		2316	0.0249877	0.279072	0.720645	8.04843	8.32382	3.20591	-0.109129	-0.304841	0.0865837	0.274454
Obese BMI	Males (N= 12, 180)												Females (N= 12, 081)
	N	cFT Range (nmol/L)		cFT Range (ng/dl)		PTSD symptom score mean	PTSD symptom score sd	Beta	95% CI		p-value		N	cFT Range (nmol/L)		cFT Range (ng/dl)		PTSD symptom score mean	PTSD symptom score sd	Beta	95% CI		p-value
Decile 1	1720	0.00492165	0.147114	0.14194	4.24278	8.00229	3.21918	ref					359	0.00166778	0.0056572	0.0480988	0.163154	9.01105	3.74312	ref
Decile 2	1466	0.147129	0.166524	4.24321	4.80255	7.88469	3.26219	-0.158796	-0.379	0.0614085	0.15756		644	0.00565968	0.00734449	0.163225	0.211815	9.17922	3.9973	0.108973	-0.35697	0.574916	0.646674
Decile 3	1365	0.166536	0.181252	4.80288	5.22732	7.911	3.11476	-0.147477	-0.37289	0.0779349	0.199747		717	0.00734531	0.00887654	0.211839	0.255999	8.76366	3.72849	-0.26428	-0.721561	0.193002	0.25734
Decile 4	1263	0.181258	0.194516	5.22747	5.60985	7.73767	2.83992	-0.325772	-0.556945	-0.0945985	0.00575254		868	0.0088826	0.0104048	0.256174	0.300074	8.77053	3.60886	-0.299641	-0.743442	0.14416	0.185749
Decile 5	1227	0.194532	0.207799	5.6103	5.99293	8.03929	3.12206	-0.103462	-0.33748	0.130557	0.386216		956	0.0104117	0.0120752	0.300274	0.348249	8.64476	3.65483	-0.425074	-0.862912	0.0127631	0.0570819
Decile 6	1151	0.207799	0.221012	5.99293	6.37398	8.19402	3.52905	-0.0392687	-0.278646	0.200109	0.747815		1072	0.0120762	0.0139883	0.348276	0.403422	8.65659	3.74707	-0.423692	-0.855006	0.00762259	0.0542077
Decile 7	1085	0.221054	0.236828	6.37521	6.83012	7.88758	3.11079	-0.331129	-0.575772	-0.0864849	0.00799104		1293	0.0139927	0.0163035	0.40355	0.470193	8.72561	3.69563	-0.392401	-0.814518	0.0297166	0.068477
Decile 8	1010	0.23684	0.255858	6.83046	7.37895	8.08471	3.29653	-0.161429	-0.413442	0.090583	0.209321		1562	0.016304	0.0195224	0.470209	0.563027	8.78761	3.72528	-0.367672	-0.781891	0.0465476	0.0819291
Decile 9	980	0.255864	0.286447	7.37912	8.26113	8.07049	3.2033	-0.243716	-0.49996	0.0125276	0.062321		1973	0.0195244	0.0249829	0.563084	0.720507	8.73069	3.6187	-0.457251	-0.863603	-0.0508985	0.0274375
Decile 10	913	0.286535	1.67225	8.26367	48.2278	8.16309	3.5573	-0.25086	-0.516955	0.0152353	0.0646585		2637	0.0249933	0.231829	0.720805	6.68596	8.759	3.68318	-0.56841	-0.967884	-0.168936	0.00529743

## Sheet: Table S8 BMI_FAI w_outlier
Table S8. The decile model modeling the association between FAI levels and PTSD symptom scores controlling by covariates, among participants with different BMI categories with outliers of testosterone measures included.
Healthy weight BMI	Males (N= 16, 755)										Females (N= 27, 490)
	N	FAI Range (%)		PTSD symptom score mean	PTSD symptom score sd	Beta	95% CI		p-value		N	FAI Range (%)		PTSD symptom score mean	PTSD symptom score sd	Beta	95% CI		p-value
Decile 1	2221	0.692082	21.0771	7.46271	2.66331	ref					4143	0.163159	0.736072	8.08385	3.04304	ref
Decile 2	1968	21.0778	24.19	7.41734	2.49926	-0.0881214	-0.247705	0.0714626	0.279134		3781	0.736213	0.985747	8.01702	3.03494	-0.0732388	-0.205612	0.0591345	0.278189
Decile 3	1913	24.1925	26.7203	7.35379	2.54285	-0.169701	-0.330975	-0.0084271	0.0391835		3454	0.985836	1.21818	8.01317	2.98279	-0.0848077	-0.22051	0.0508948	0.22062
Decile 4	1887	26.7209	29.0129	7.51181	2.616	-0.0667721	-0.229275	0.0957312	0.420625		3272	1.21839	1.45544	8.05973	3.09331	-0.0433219	-0.181191	0.0945471	0.537978
Decile 5	1761	29.0161	31.4229	7.43122	2.62216	-0.188483	-0.355361	-0.0216059	0.0268584		3075	1.45558	1.72304	7.97137	2.97244	-0.150826	-0.291311	-0.0103403	0.0353645
Decile 6	1646	31.4242	34.0499	7.42711	2.511	-0.216575	-0.387668	-0.0454825	0.0131098		2765	1.72308	2.04443	8.02396	2.978	-0.107795	-0.252796	0.0372061	0.145106
Decile 7	1536	34.0572	37.1195	7.62045	2.83346	-0.0424009	-0.217649	0.132847	0.635351		2392	2.04459	2.45769	8.06931	3.0442	-0.0562181	-0.207983	0.0955465	0.467819
Decile 8	1471	37.1201	41.2598	7.60719	2.75253	-0.144855	-0.324488	0.0347775	0.114003		2008	2.45778	3.06459	7.94685	2.95012	-0.189304	-0.350202	-0.0284055	0.0211166
Decile 9	1319	41.2675	48.221	7.62827	2.73591	-0.154354	-0.34134	0.0326333	0.105695		1603	3.06654	4.17343	8.09348	3.18204	-0.0627894	-0.237098	0.111519	0.480174
Decile 10	1033	48.2237	1003.27	7.74332	3.02646	-0.116809	-0.321729	0.0881103	0.263904		997	4.17702	64.2295	8.25248	3.24039	0.0848822	-0.124046	0.29381	0.425866
Overweight BMI	Males (N= 28, 551)										Females (N= 22, 080)
	N	FAI Range (%)		PTSD symptom score mean	PTSD symptom score sd	Beta	95% CI		p-value		N	FAI Range (%)		PTSD symptom score mean	PTSD symptom score sd	Beta	95% CI		p-value
Decile 1	2349	0.398827	21.0741	7.52798	2.6194	ref					1627	0.184303	0.736131	8.27605	3.18628	ref
Decile 2	2704	21.0774	24.1918	7.43791	2.55605	-0.122913	-0.270946	0.0251197	0.103662		1850	0.736157	0.985761	8.124	3.0648	-0.148016	-0.355186	0.0591533	0.161419
Decile 3	2738	24.1949	26.7208	7.47574	2.531	-0.115883	-0.263694	0.0319287	0.124397		2026	0.986163	1.21838	8.17487	3.0458	-0.095682	-0.298623	0.107259	0.355448
Decile 4	2756	26.7215	29.0127	7.51598	2.68186	-0.0983505	-0.246236	0.0495354	0.19242		2123	1.21851	1.45541	8.18928	3.19085	-0.0847581	-0.285636	0.11612	0.408246
Decile 5	2773	29.0138	31.424	7.51933	2.679	-0.128837	-0.276915	0.0192415	0.0881467		2239	1.45548	1.72298	8.08539	3.02779	-0.206575	-0.405283	-0.0078671	0.041602
Decile 6	2941	31.4257	34.0518	7.5188	2.75085	-0.175757	-0.32262	-0.0288942	0.0190025		2333	1.72306	2.04443	8.20237	3.19975	-0.125852	-0.322927	0.0712227	0.210708
Decile 7	3028	34.0527	37.1193	7.55145	2.70651	-0.172381	-0.319006	-0.025755	0.0212142		2527	2.04451	2.45763	8.30063	3.29612	-0.0383548	-0.232389	0.155679	0.698439
Decile 8	3026	37.1201	41.2647	7.55646	2.68385	-0.235278	-0.382935	-0.0876203	0.00179155		2540	2.45781	3.06477	8.08868	3.01009	-0.24875	-0.442932	-0.0545671	0.0120536
Decile 9	3128	41.2671	48.223	7.66288	2.75146	-0.185279	-0.33396	-0.0365984	0.0145934		2517	3.06604	4.17372	8.19072	3.24362	-0.181435	-0.376219	0.0133485	0.0679117
Decile 10	3108	48.2265	813.768	7.80563	3.02537	-0.16697	-0.319134	-0.0148055	0.0315077		2298	4.17402	100.469	8.3518	3.21797	-0.0822741	-0.281396	0.116848	0.418041
Obese BMI	Males (N= 12, 190)										Females (N= 12, 084)
	N	FAI Range (%)		PTSD symptom score mean	PTSD symptom score sd	Beta	95% CI		p-value		N	FAI Range (%)		PTSD symptom score mean	PTSD symptom score sd	Beta	95% CI		p-value
Decile 1	1160	0.716915	21.0725	7.87871	3.1285	ref					324	0.185602	0.735682	9.13374	3.81273	ref
Decile 2	1082	21.078	24.1912	7.84777	3.1576	-0.00244149	-0.264093	0.25921	0.985409		489	0.736257	0.985807	9	3.78903	-0.139603	-0.646486	0.36728	0.589336
Decile 3	1103	24.1925	26.7204	7.73746	2.87997	-0.182396	-0.443375	0.0785831	0.170766		671	0.986324	1.21833	8.88953	3.7119	-0.199102	-0.677828	0.279624	0.414994
Decile 4	1112	26.7273	29.0132	7.94444	3.33077	-0.0761512	-0.336958	0.184655	0.567138		764	1.21876	1.45547	8.80463	3.81292	-0.316956	-0.786048	0.152137	0.185419
Decile 5	1240	29.0141	31.4241	7.80367	2.91571	-0.1986	-0.453516	0.0563167	0.126789		841	1.45574	1.72295	8.60885	3.62306	-0.513468	-0.976055	-0.0508811	0.0296056
Decile 6	1168	31.4243	34.0518	7.8873	2.91416	-0.158249	-0.417895	0.101396	0.232271		1075	1.72384	2.0437	8.64305	3.66367	-0.520524	-0.969078	-0.0719703	0.0229545
Decile 7	1186	34.0547	37.1193	7.91174	3.0739	-0.188314	-0.448416	0.0717882	0.155913		1278	2.04481	2.45682	8.71726	3.67085	-0.436516	-0.876753	0.00372088	0.0519869
Decile 8	1227	37.1197	41.2626	7.98638	3.11974	-0.186284	-0.446233	0.0736644	0.160173		1645	2.45791	3.066	8.72079	3.65967	-0.458453	-0.888789	-0.0281178	0.0368129
Decile 9	1315	41.2663	48.217	8.30173	3.62222	0.0494625	-0.209398	0.308323	0.708029		2088	3.06686	4.17368	8.76387	3.69807	-0.486499	-0.909424	-0.0635747	0.0241744
Decile 10	1597	48.2282	1181.2	8.37662	3.67855	-0.0633406	-0.319093	0.192412	0.627386		2909	4.17494	46.8464	8.79191	3.71157	-0.582226	-0.997994	-0.166459	0.00606529

## Sheet: Table S9 GAD7 Full model
Table S9. Descriptive statistics and parameter estimates for deciles of testosterone measures by sex on anxiety symptom scores. Descriptive values are given for deciles of total testosterone (TT), calculated free testosterone (cFT), and free androgen index (FAI). Beta, 95% confidence interval, and p-value were calculated from linear regression using testosterone values and covariates predicting a…
Total Testosterone	Males (N= 61, 001)												Females (N= 65, 895)
	N	TT Range (nmol/L)		TT Range (ng/dl)		Anxiety symptom score mean	Anxiety symptom score sd	Beta	95% CI		p-value		N	TT Range (nmol/L)		TT Range (ng/dl)		Anxiety symptom score mean	Anxiety symptom score sd	Beta	95% CI		p-value
Decile 1	6088	2.592	7.845	74.7533	226.25	1.89647	3.33809	ref					6587	0.35	0.523	10.094	15.0833	2.48398	3.5789	ref
Decile 2	6098	7.845	9.049	226.25	260.973	1.79386	3.05989	-0.0955438	-0.203753	0.0126659	0.0835313		6576	0.523	0.653	15.0833	18.8325	2.45758	3.55546	-0.0427756	-0.163351	0.0778	0.486849
Decile 3	6115	9.049	9.989	260.973	288.083	1.82313	3.19858	-0.0436023	-0.152043	0.0648387	0.430651		6580	0.653	0.77	18.8325	22.2068	2.33913	3.52891	-0.208822	-0.329411	-0.0882321	0.000689005
Decile 4	6102	9.989	10.845	288.083	312.77	1.721	3.05873	-0.125562	-0.234404	-0.0167199	0.0237573		6582	0.77	0.88	22.2068	25.3792	2.39276	3.50097	-0.165836	-0.286462	-0.0452111	0.00704867
Decile 5	6083	10.845	11.686	312.77	337.024	1.70578	3.04092	-0.129424	-0.238708	-0.0201405	0.0202782		6596	0.88	0.994	25.3792	28.667	2.43062	3.56477	-0.168595	-0.289236	-0.0479545	0.00616249
Decile 6	6109	11.686	12.539	337.024	361.625	1.73517	3.06272	-0.0836583	-0.193247	0.0259303	0.134598		6595	0.994	1.113	28.667	32.0989	2.38503	3.50925	-0.227745	-0.348478	-0.107011	0.000218141
Decile 7	6114	12.539	13.501	361.625	389.369	1.60877	2.92511	-0.204507	-0.314516	-0.0944984	0.00026902		6588	1.113	1.245	32.0989	35.9058	2.43764	3.54688	-0.194433	-0.315282	-0.0735837	0.0016144
Decile 8	6094	13.501	14.702	389.369	424.006	1.76039	3.131	-0.0597249	-0.170297	0.0508477	0.289751		6601	1.245	1.415	35.9058	40.8086	2.4174	3.60797	-0.249628	-0.370581	-0.128675	5.23509e-05
Decile 9	6098	14.702	16.404	424.006	473.091	1.74395	3.04432	-0.0823995	-0.19352	0.0287208	0.146116		6592	1.415	1.664	40.8086	47.9898	2.54154	3.66815	-0.164956	-0.286153	-0.0437596	0.00763947
Decile 10	6100	16.404	21.187	473.091	611.033	1.6806	3.0154	-0.133301	-0.245488	-0.0211138	0.0198689		6598	1.664	2.325	47.9898	67.053	2.58651	3.66218	-0.167482	-0.289056	-0.0459089	0.00693279
cFT	Males (N= 55, 190)												Females (N= 57, 926)
	N	cFT Range (nmol/L)		cFT Range (ng/dl)		Anxiety symptom score mean	Anxiety symptom score sd	Beta	95% CI		p-value		N	cFT Range (nmol/L)		cFT Range (ng/dl)		Anxiety symptom score mean	Anxiety symptom score sd	Beta	95% CI		p-value
Decile 1	5494	0.0671284	0.146994	1.93598	4.2393	1.67926	3.08633	ref					5793	0.00149745	0.00555342	0.0431866	0.160161	2.4926	3.5774	ref
Decile 2	5536	0.146999	0.165925	4.23945	4.78527	1.62656	2.97089	-0.082838	-0.195979	0.0303029	0.15128		5798	0.00555385	0.00717062	0.160173	0.206801	2.39643	3.54541	-0.109219	-0.237569	0.0191314	0.0953508
Decile 3	5516	0.16593	0.180435	4.78542	5.20374	1.71068	3.06827	-0.0131657	-0.126592	0.100261	0.820034		5790	0.00717079	0.00864172	0.206806	0.249227	2.3747	3.44246	-0.136514	-0.265017	-0.00801079	0.03733
Decile 4	5532	0.180435	0.193398	5.20375	5.57759	1.68623	3.00909	-0.0758898	-0.189484	0.0377047	0.190394		5780	0.00864202	0.0100884	0.249236	0.290949	2.43526	3.58084	-0.119827	-0.248535	0.00888092	0.0680426
Decile 5	5520	0.193401	0.206137	5.57767	5.945	1.68101	3.03679	-0.10449	-0.218386	0.00940648	0.0721623		5792	0.0100886	0.0116062	0.290956	0.334723	2.35982	3.47822	-0.207175	-0.335935	-0.0784162	0.00161315
Decile 6	5533	0.206144	0.219017	5.9452	6.31645	1.72094	3.05032	-0.124058	-0.23829	-0.00982669	0.0332912		5771	0.0116063	0.0133279	0.334725	0.384378	2.3808	3.48547	-0.195799	-0.32494	-0.0666588	0.00296279
Decile 7	5522	0.219018	0.233829	6.31649	6.74363	1.73146	3.07847	-0.146026	-0.260746	-0.0313066	0.012603		5788	0.013328	0.0154065	0.384378	0.444323	2.41682	3.5931	-0.190764	-0.320123	-0.0614038	0.00384941
Decile 8	5509	0.233832	0.251603	6.74373	7.25622	1.75495	3.0288	-0.165421	-0.280875	-0.0499678	0.00498248		5795	0.0154066	0.0179918	0.444326	0.518884	2.56927	3.78912	-0.0740629	-0.203934	0.0558082	0.263679
Decile 9	5511	0.251605	0.278278	7.25629	8.02554	1.85317	3.20466	-0.110833	-0.226864	0.00519766	0.0611841		5811	0.017992	0.0220156	0.518888	0.634931	2.4206	3.53246	-0.242183	-0.372934	-0.111431	0.000283256
Decile 10	5517	0.278284	0.352937	8.0257	10.1787	1.91215	3.22323	-0.143846	-0.261333	-0.0263589	0.0164101		5808	0.0220162	0.0322034	0.634946	0.928745	2.51931	3.61407	-0.214753	-0.347423	-0.0820833	0.00151128
FAI	Males (N= 54, 167)												Females (N= 56, 862)
	N	FAI Range (%)		NA		Anxiety symptom score mean	Anxiety symptom score sd	Beta	95% CI		p-value		N	FAI Range (%)		NA		Anxiety symptom score mean	Anxiety symptom score sd	Beta	95% CI		p-value
Decile 1	5405	5.80332	20.9687	na	na	1.57555	2.99238	ref					5695	0.163159	0.716524	na	na	2.51838	3.59956	ref
Decile 2	5418	20.9696	24.0087	na	na	1.61796	2.95076	-0.00265585	-0.116283	0.110971	0.96346		5672	0.716584	0.952381	na	na	2.41445	3.5675	-0.0987068	-0.228072	0.030658	0.134789
Decile 3	5398	24.0087	26.4408	na	na	1.59405	2.84807	-0.0824235	-0.19634	0.0314933	0.156155		5691	0.952435	1.16854	na	na	2.34309	3.40996	-0.201987	-0.331369	-0.0726051	0.00221521
Decile 4	5438	26.4408	28.6694	na	na	1.63362	2.98573	-0.0984014	-0.212337	0.0155342	0.0905052		5691	1.16855	1.38643	na	na	2.42194	3.55242	-0.133125	-0.262633	-0.00361659	0.0439372
Decile 5	5432	28.6696	30.94	na	na	1.60116	2.95959	-0.182094	-0.296468	-0.0677206	0.0018063		5664	1.38659	1.62397	na	na	2.35538	3.49238	-0.211136	-0.340967	-0.0813049	0.00143624
Decile 6	5424	30.9401	33.3998	na	na	1.75091	3.08752	-0.0809142	-0.195782	0.0339535	0.167393		5665	1.62399	1.90016	na	na	2.36614	3.45085	-0.229937	-0.360077	-0.0997971	0.000534554
Decile 7	5416	33.4006	36.2642	na	na	1.71556	3.05729	-0.178762	-0.294198	-0.0633262	0.00240473		5697	1.9002	2.23693	na	na	2.45823	3.66464	-0.149648	-0.280026	-0.0192702	0.0244723
Decile 8	5396	36.2644	39.8952	na	na	1.75555	3.05261	-0.201288	-0.317644	-0.0849326	0.000697688		5695	2.237	2.69767	na	na	2.48995	3.66483	-0.147488	-0.278538	-0.0164375	0.0273991
Decile 9	5413	39.8967	45.4306	na	na	1.93603	3.24851	-0.091508	-0.208917	0.0259012	0.126615		5677	2.69774	3.4088	na	na	2.49193	3.61931	-0.164502	-0.296856	-0.0321477	0.014851
Decile 10	5427	45.431	59.2004	na	na	2.02852	3.34558	-0.140272	-0.259685	-0.0208595	0.0213175		5715	3.40888	5.16507	na	na	2.45436	3.55544	-0.272187	-0.406475	-0.137898	7.11518e-05

## Sheet: Table S10 GAD7 BMI_TT
Table S10. The decile model modeling the association between total testosterone and anxiety symptom scores controlling by covariates, among participants with different BMI categories.
Healthy weight BMI	Males (N= 17, 621)												Females (N= 29, 442)
	N	TT Range (nmol/L)		TT Range (ng/dl)		Anxiety symptom score mean	Anxiety symptom score sd	Beta	95% CI		p-value		N	TT Range (nmol/L)		TT Range (ng/dl)		Anxiety symptom score mean	Anxiety symptom score sd	Beta	95% CI		p-value
Decile 1	813	2.842	7.844	81.9633	226.221	1.67359	3.0993	ref					3160	0.35	0.523	10.094	15.0833	2.42437	3.48637	ref
Decile 2	1072	7.845	9.047	226.25	260.915	1.64457	2.84901	-0.0699811	-0.331986	0.192024	0.600624		3128	0.523	0.653	15.0833	18.8325	2.29494	3.32054	-0.145614	-0.3151	0.0238719	0.0922045
Decile 3	1256	9.049	9.988	260.973	288.054	1.58629	2.91328	-0.123371	-0.377084	0.130343	0.340569		3067	0.653	0.77	18.8325	22.2068	2.19813	3.28397	-0.278662	-0.449056	-0.108267	0.00135033
Decile 4	1466	9.989	10.844	288.083	312.741	1.62998	2.89025	-0.09275	-0.339378	0.153878	0.461071		3073	0.77	0.88	22.2068	25.3792	2.28388	3.36709	-0.202854	-0.373239	-0.0324689	0.0196286
Decile 5	1647	10.846	11.684	312.799	336.967	1.60958	2.92808	-0.105227	-0.346989	0.136536	0.393623		2989	0.88	0.994	25.3792	28.667	2.3126	3.40551	-0.205339	-0.377087	-0.0335919	0.0191179
Decile 6	1835	11.686	12.539	337.024	361.625	1.69016	2.90795	-0.00836272	-0.246288	0.229562	0.945077		3002	0.994	1.113	28.667	32.0989	2.38993	3.53274	-0.141573	-0.313333	0.030187	0.106207
Decile 7	2075	12.541	13.5	361.682	389.34	1.47619	2.72827	-0.22307	-0.456915	0.0107743	0.061543		2967	1.113	1.245	32.0989	35.9058	2.40027	3.46033	-0.134726	-0.307145	0.0376919	0.125649
Decile 8	2203	13.501	14.702	389.369	424.006	1.68598	2.90072	-0.0663939	-0.298826	0.166038	0.575574		2860	1.245	1.415	35.9058	40.8086	2.4303	3.58576	-0.134069	-0.308228	0.0400898	0.131354
Decile 9	2450	14.702	16.404	424.006	473.091	1.70986	3.03056	-0.0507971	-0.280184	0.17859	0.664267		2745	1.415	1.664	40.8086	47.9898	2.51475	3.58229	-0.0832656	-0.259618	0.093087	0.354754
Decile 10	2804	16.404	21.187	473.091	611.033	1.67827	2.98411	-0.0865975	-0.313538	0.140343	0.454525		2451	1.664	2.322	47.9898	66.9665	2.55072	3.57152	-0.0838551	-0.266006	0.0982957	0.366901
Overweight BMI	Males (N= 30, 337)												Females (N= 23, 395)
	N	TT Range (nmol/L)		TT Range (ng/dl)		Anxiety symptom score mean	Anxiety symptom score sd	Beta	95% CI		p-value		N	TT Range (nmol/L)		TT Range (ng/dl)		Anxiety symptom score mean	Anxiety symptom score sd	Beta	95% CI		p-value
Decile 1	2743	2.687	7.844	77.4931	226.221	1.68678	3.06411	0	ref				2312	0.35	0.522	10.094	15.0545	2.42839	3.51416	ref
Decile 2	3100	7.845	9.049	226.25	260.973	1.71042	2.9298	-0.0030163	-0.156162	0.15013	0.969207		2277	0.523	0.653	15.0833	18.8325	2.48955	3.67336	0.0465223	-0.155754	0.248798	0.652146
Decile 3	3210	9.049	9.989	260.973	288.083	1.78728	3.20084	0.0915708	-0.0604808	0.243622	0.237858		2344	0.653	0.77	18.8325	22.2068	2.26571	3.49832	-0.219128	-0.419998	-0.0182576	0.0325149
Decile 4	3200	9.989	10.845	288.083	312.77	1.64619	2.96492	-0.0393213	-0.191579	0.112937	0.612734		2337	0.77	0.88	22.2068	25.3792	2.36544	3.46806	-0.135601	-0.336706	0.0655032	0.186316
Decile 5	3126	10.845	11.685	312.77	336.995	1.60795	2.90949	-0.0838308	-0.237109	0.0694471	0.283745		2324	0.88	0.994	25.3792	28.667	2.43636	3.56431	-0.102027	-0.303467	0.0994138	0.320861
Decile 6	3166	11.686	12.539	337.024	361.625	1.72807	3.12593	0.0295331	-0.123508	0.182574	0.705262		2303	0.994	1.113	28.667	32.0989	2.24464	3.36412	-0.310191	-0.512278	-0.108105	0.00262833
Decile 7	3065	12.539	13.501	361.625	389.369	1.62601	2.92446	-0.0700265	-0.224384	0.084331	0.373912		2348	1.113	1.245	32.0989	35.9058	2.32604	3.52554	-0.235196	-0.436424	-0.0339684	0.0219804
Decile 8	3045	13.501	14.701	389.369	423.977	1.73305	3.16727	0.0553409	-0.0996134	0.210295	0.483932		2298	1.245	1.415	35.9058	40.8086	2.36516	3.58382	-0.232721	-0.435317	-0.0301236	0.0243677
Decile 9	2930	14.702	16.404	424.006	473.091	1.70037	2.93907	-0.0136926	-0.170269	0.142883	0.863908		2410	1.415	1.663	40.8086	47.9609	2.46252	3.54091	-0.179262	-0.3799	0.0213757	0.0799273
Decile 10	2752	16.404	21.183	473.091	610.918	1.64386	2.97167	-0.0656695	-0.225112	0.0937731	0.419521		2442	1.664	2.325	47.9898	67.053	2.49049	3.58435	-0.182608	-0.383064	0.0178484	0.0741958
Obese BMI	Males (N= 12, 934)												Females (N= 12, 565)
	N	TT Range (nmol/L)		TT Range (ng/dl)		Anxiety symptom score mean	Anxiety symptom score sd	Beta	95% CI		p-value		N	TT Range (nmol/L)		TT Range (ng/dl)		Anxiety symptom score mean	Anxiety symptom score sd	Beta	95% CI		p-value
Decile 1	2524	2.592	7.845	74.7533	226.25	2.18801	3.66408	ref					1057	0.35	0.522	10.094	15.0545	2.79236	3.95863	ref
Decile 2	1919	7.846	9.048	226.279	260.944	2.01699	3.3647	-0.195651	-0.396745	0.00544321	0.0565496		1104	0.523	0.653	15.0833	18.8325	2.82951	3.89224	0.0792987	-0.238669	0.397266	0.624985
Decile 3	1643	9.049	9.989	260.973	288.083	2.06699	3.38144	-0.138312	-0.349152	0.0725281	0.198547		1105	0.653	0.77	18.8325	22.2068	2.85142	4.14284	-0.00467747	-0.322502	0.313147	0.976988
Decile 4	1429	9.989	10.844	288.083	312.741	1.98551	3.39958	-0.219386	-0.439976	0.0012039	0.0512809		1120	0.77	0.88	22.2068	25.3792	2.73856	3.84013	-0.111907	-0.428716	0.204902	0.48874
Decile 5	1302	10.846	11.686	312.799	337.024	2.0447	3.43116	-0.127639	-0.355865	0.100588	0.273031		1229	0.88	0.994	25.3792	28.667	2.63644	3.85795	-0.238756	-0.548815	0.071302	0.131254
Decile 6	1099	11.687	12.539	337.053	361.625	1.82709	3.1206	-0.322531	-0.563893	-0.0811695	0.00882535		1241	0.994	1.113	28.667	32.0989	2.56111	3.59289	-0.29066	-0.60002	0.0187008	0.0655693
Decile 7	965	12.541	13.5	361.682	389.34	1.83607	3.30807	-0.381508	-0.634669	-0.128348	0.0031457		1224	1.113	1.245	32.0989	35.9058	2.7308	3.80952	-0.203334	-0.513824	0.107156	0.199317
Decile 8	834	13.501	14.701	389.369	423.977	2.01887	3.50909	-0.180199	-0.446978	0.0865802	0.185559		1402	1.245	1.415	35.9058	40.8086	2.42595	3.57664	-0.526729	-0.828275	-0.225184	0.000619811
Decile 9	704	14.702	16.399	424.006	472.947	2.00979	3.37874	-0.157751	-0.443321	0.127819	0.278954		1405	1.415	1.664	40.8086	47.9898	2.69846	3.98403	-0.287771	-0.589364	0.0138219	0.0614829
Decile 10	515	16.405	21.105	473.12	608.668	1.86069	3.42101	-0.331509	-0.654325	-0.0086925	0.0441588		1678	1.664	2.324	47.9898	67.0242	2.78202	3.89336	-0.281183	-0.572757	0.0103911	0.0587609

[truncated: 6 more sheets: Table S11 GAD7 BMI_cFT, Table S12 GAD7 BMI_FAI, Table S13 PHQ9 Full model, Table S14 PHQ9 BMI_TT, Table S15 PHQ9 BMI_cFT, Table S16 PHQ9 BMI_FAI]
